# Supplementary material for: Genetic mapping and survey of powdery mildew resistance in the wild Central Asian ancestor of cultivated grapevines in Central Asia
Source: Hortic Res. 2020 Jul 1;7:104. doi: 10.1038/s41438-020-0335-z (PMC7326912; doi:10.1038/s41438-020-0335-z)
Supplement: Supplementary file 2 — Supplementary Table 1 [file 41438_2020_335_MOESM2_ESM.xlsx]

## Sheet: S. Table 1
Supplementary Table 1. Greenhouse disease evaluation results of F1 population. Resistant accessions carrying Ren1 (Karadzhandal and DVIT3351.27), Ren8 locus (Villard blanc), Ren4 locus (086035) and susceptible 'Carignan' and '08326-61' were used as control across all benches and experiments.
Genotype ID	Number of replicates	Minimum	Maximum	Mean	SD
086053-12	8	1	1.25	1.0625	0.125
Karadzhandal	8	1.5	2	1.875	0.25
Villard Blanc	8	2	3	2.375	0.478714
Carignan	8	5	5	5	0
08326-61	8	4.5	5	4.875	0.25
DVIT3351.27	8	2	2	2	0
14306-01	4	1.5	2	1.875	0.25
14306-02	4	2	2	2	0
14306-03	4	3	3	3	0
14306-04	4	1	3	2	0.816497
14306-05	4	5	5	5	0
14306-06	4	5	5	5	0
14306-07	4	2	2.5	2.125	0.25
14306-08	4	5	5	5	0
14306-09	4	2	3	2.625	0.478714
14306-10	4	2	2	2	0
14306-11	4	5	5	5	0
14306-12	4	5	5	5	0
14306-13	4	5	5	5	0
14306-14	4	5	5	5	0
14306-15	4	5	5	5	0
14306-16	4	2	3	2.375	0.478714
14306-17	4	2	2.5	2.375	0.25
14306-18	4	5	5	5	0
14306-19	4	2	3.5	2.5	0.707107
14306-20	4	5	5	5	0
14306-21	4	2	2	2	0
14306-22	4	5	5	5	0
14306-23	4	2	2.5	2.125	0.25
14306-24	4	5	5	5	0
14306-25	4	5	5	5	0
14306-26	4	5	5	5	0
14306-27	4	2	3	2.375	0.478714
14306-28	4	2	3	2.25	0.5
14306-29	4	5	5	5	0
14306-30	4	5	5	5	0
14306-31	4	5	5	5	0
14306-32	4	5	5	5	0
14306-33	4	5	5	5	0
14306-34	4	5	5	5	0
14306-35	4	2	2	2	0
14306-36	4	4	5	4.75	0.5
14306-37	4	2	2.5	2.25	0.288675
14306-38	4	5	5	5	0
14306-39	4	5	5	5	0
14306-40	4	2	3	2.25	0.5
14306-41	4	5	5	5	0
14306-42	4	5	5	5	0
14306-43	4	1	2.5	1.875	0.629153
14306-44	4	5	5	5	0
14306-45	4	2	2.5	2.375	0.25
14306-46	4	2	2.5	2.25	0.288675
14306-47	4	2	2	2	0
14306-48	4	5	5	5	0
14306-49	4	5	5	5	0
14306-50	4	5	5	5	0
14306-51	4	5	5	5	0
14306-52	4	5	5	5	0
14306-53	4	5	5	5	0
14306-54	4	5	5	5	0
14306-55	4	2	2.5	2.125	0.25
14306-56	4	2	2.5	2.125	0.25
14306-57	4	5	5	5	0
14306-58	4	5	5	5	0
14306-59	4	2	3	2.375	0.478714
14306-60	4	5	5	5	0
14306-61	4	5	5	5	0
14306-62	4	5	5	5	0
14306-63	4	2	3	2.25	0.5
14306-64	4	2	3	2.5	0.57735
14306-65	4	5	5	5	0
14306-66	4	2	2.5	2.125	0.25
14306-67	4	5	5	5	0
14306-68	4	5	5	5	0
14306-69	4	2	3	2.5	0.408248
14306-70	4	2.5	3	2.75	0.288675
14306-71	4	2	3	2.25	0.5
14306-72	4	2	2.5	2.125	0.25
14306-73	4	5	5	5	0
14307-01	4	4	5	4.75	0.5
14307-02	4	2	3	2.25	0.5
14307-03	4	5	5	5	0
14307-04	4	1	3	2.125	0.853913
14307-05	4	1	3	2	0.816497
14307-06	4	2	3	2.625	0.478714
14307-07	4	2	3	2.25	0.5
14307-08	4	5	5	5	0
14307-09	4	5	5	5	0
14307-10	4	3	3	3	0
14307-11	4	2	3	2.75	0.5
14307-12	4	2	3	2.375	0.478714
14307-13	4	1	2	1.5	0.57735
14307-14	4	2	3.5	2.625	0.75
14307-15	4	4	5	4.75	0.5
14307-16	4	5	5	5	0
14307-17	4	2	2.5	2.125	0.25
14307-18	4	2	2	2	0
14307-19	4	4	5	4.75	0.5
14307-20	4	4	5	4.75	0.5
14307-21	4	2	3	2.25	0.5
14307-22	4	5	5	5	0
14307-23	4	5	5	5	0
14307-24	4	1	2	1.75	0.5
14307-25	4	5	5	5	0
14307-26	4	4	5	4.75	0.5
14307-27	4	4	5	4.75	0.5
14307-28	4	2	3	2.25	0.5
14307-29	4	1	3	2	0.816497
14307-30	4	1	3	2.375	0.946485
14307-31	4	4	5	4.75	0.5
14307-32	4	5	5	5	0
14307-33	4	2	3	2.375	0.478714
14307-34	4	4	5	4.75	0.5
14307-35	4	5	5	5	0
14307-36	4	5	5	5	0
14307-37	4	1	2	1.75	0.5
14307-38	4	5	5	5	0
14307-39	4	5	5	5	0
14307-40	3	2	2.5	2.16667	0.288675
14307-41	4	5	5	5	0
14307-42	4	2	3	2.5	0.57735
14307-43	4	4	5	4.75	0.5
14307-44	4	2	3	2.75	0.5
14307-45	4	1	2.5	1.875	0.629153
14307-46	4	5	5	5	0
14307-47	4	5	5	5	0
14307-48	4	1	2	1.75	0.5
14307-50	4	1	3	2.25	0.957427
14307-51	4	4	5	4.75	0.5
14307-52	4	5	5	5	0
14307-53	4	5	5	5	0
14307-54	4	2	2	2	0
14307-55	3	2	3	2.33333	0.57735
14307-56	4	4	5	4.75	0.5
14307-57	4	1	2.5	2	0.707107
14307-58	4	5	5	5	0
14307-59	4	5	5	5	0
14307-60	4	1	2.5	1.875	0.629153
14307-61	4	5	5	5	0
14307-62	4	5	5	5	0
14307-63	4	2	3	2.25	0.5
14307-64	4	5	5	5	0
14307-65	4	2	2.5	2.25	0.288675
14307-66	4	1	2.5	1.875	0.629153
14307-67	4	5	5	5	0
14307-68	4	1	3	2.25	0.957427
14307-69	4	2	2	2	0
14307-70	4	5	5	5	0
14307-71	4	1	2	1.75	0.5
14307-72	4	2	2.5	2.125	0.25
14307-73	4	5	5	5	0
14307-74	4	2	2	2	0
14307-75	4	1	3	2	0.816497
14307-76	4	1	3	2	0.816497
14307-77	4	5	5	5	0
14307-78	4	1	2	1.75	0.5
14307-79	4	1	2.5	1.875	0.629153
14307-80	4	4	5	4.75	0.5
14307-81	4	1	2	1.75	0.5
14307-82	4	5	5	5	0
14314-01	4	2	3	2.25	0.5
14314-02	4	2	3	2.25	0.5
14314-03	4	2	2	2	0
14314-04	4	2	3	2.25	0.5
14314-05	4	4	5	4.75	0.5
14314-06	4	2	2.5	2.25	0.288675
14314-07	4	5	5	5	0
14314-08	4	2	2.5	2.125	0.25
14314-09	4	2	2	2	0
14314-10	4	1	2.5	1.875	0.629153
14314-11	4	2	2.5	2.125	0.25
14314-12	4	5	5	5	0
14314-13	4	2	3	2.25	0.5
14314-14	4	5	5	5	0
14314-15	4	2	3	2.375	0.478714
14314-16	4	2	2.5	2.25	0.288675
14314-17	4	5	5	5	0
14314-18	4	5	5	5	0
14314-19	4	5	5	5	0
14314-20	4	1	2	1.75	0.5
14314-21	4	2	3	2.25	0.5
14314-22	4	2	3	2.375	0.478714
14314-23	4	5	5	5	0
14314-24	4	4	5	4.75	0.5
14314-25	4	5	5	5	0
14314-26	4	5	5	5	0
14314-27	4	5	5	5	0
14314-28	4	5	5	5	0
14314-29	4	2	3.5	2.375	0.75
14314-30	4	2	2.5	2.125	0.25
14314-31	4	2	3	2.375	0.478714
14314-32	4	4	5	4.75	0.5
14314-33	4	2	3	2.25	0.5
14314-34	4	2	2.5	2.25	0.288675
14314-35	4	2	5	4.25	1.5
