# Supplementary material for: Genetic mapping and survey of powdery mildew resistance in the wild Central Asian ancestor of cultivated grapevines in Central Asia
Source: Hortic Res. 2020 Jul 1;7:104. doi: 10.1038/s41438-020-0335-z (PMC7326912; doi:10.1038/s41438-020-0335-z)
Supplement: Supplementary file 3 — Supplementary Table 2 [file 41438_2020_335_MOESM3_ESM.xlsx]

## Sheet: S.Table 2
Supplementary Table 2. Disease evaluation results of 130 accession (five subsp. vinifera and 125 subsp. sylvestris) used in this study. Underlined accessions had average PM ratings higher than the threshold of 3.5 that we used to call an accession resistant (R) or susceptible (S). For two accessions, results were not available as leaves of two or more replicates deteriorated by day 14. Dotted lin…
Accession ID	Species	Flower phenotype	Source country	Average PM rating at 14 DPI	SD	Disease rating
Late Vavilov (ARM Q01-16)	V. vinifera	H	Turkmenistan	3.21875	0.132583	R
Karadzhandal (DVIT2323)	V. vinifera	H	USSR	2.34375	0.132583	R
Khalchili (DVIT0431)	V. vinifera	H	Afghanistan	2.75	0.176777	R
Husseine (DVIT0576)	V. vinifera	F	Afghanistan	2.6875	0.176777	R
Sochal (DVIT1126)	V. vinifera	F	USSR	no data	no data	R1
O30-51 (DVIT1799)	V. sylvestris	M	Afghanistan	3.5625	0.0883883	R
O30-53 (DVIT1800)	V. sylvestris	M	Afghanistan	5	0	S
O34-16 (DVIT1803)	V. sylvestris	F	Iran	3.875	0.441942	R
O30-44 (DVIT1798)	V. sylvestris	M	Iran	4.75	0.176777	S
O33-50 (DVIT1801)	V. sylvestris	M	Iran	4.96875	0.0441942	S
O33-60 (DVIT1802)	V. sylvestris	F	Iran	5	0	S
O34-29 (DVIT1804)	V. sylvestris	F	Iran	4.875	0	S
O34-46 (DVIT1805)	V. sylvestris	F	Iran	4.5625	0.0883883	S
O34-54 (DVIT1806)	V. sylvestris	M	Iran	2.5	0	R
O34-55 (DVIT1807)	V. sylvestris	F	Iran	no data	no data	undetermined
O35-07 (DVIT1808)	V. sylvestris	F	Iran	4.9375	0.0883883	S
O35-11 (DVIT1809)	V. sylvestris	M	Iran	2.4375	0.0883883	R
O35-41 (DVIT1811)	V. sylvestris	F	Iran	4.75	0	S
O35-47 (DVIT1812)	V. sylvestris	H	Iran	3.04167	0.294628	R
O35-50 (DVIT1813)	V. sylvestris	H	Iran	2.875	0	R
O35-58 (DVIT1814)	V. sylvestris	H	Iran	2.65625	0.132583	R
O35-64 (DVIT1816)	V. sylvestris	H	Iran	4.71875	0.309359	S
DVIT3348.11	V. sylvestris	H	Georgia	3.625	0	R
DVIT3348.14	V. sylvestris	H	Georgia	4.75	0	S
DVIT3349.15	V. sylvestris	F	Georgia	3.25	0	R
DVIT3350.05	V. sylvestris	F	Georgia	4.67	0.516398	S
DVIT3350.06	V. sylvestris	F	Georgia	4.90625	0.132583	S
DVIT3350.08	V. sylvestris	M	Georgia	4.75	0.288675	S
DVIT3350.13	V. sylvestris	H	Georgia	2.88	0.176777	R
DVIT3350.15	V. sylvestris	F	Georgia	4.94	0.176777	S
DVIT3350.18	V. sylvestris	H	Georgia	4.81	0.372012	S
DVIT3350.21	V. sylvestris	H	Georgia	4.86	0.377964	S
DVIT3350.33	V. sylvestris	H	Georgia	4.40625	0.309359	S
DVIT3350.34	V. sylvestris	H	Georgia	4.83	0.41	S
DVIT3350.35	V. sylvestris	F	Georgia	5	0	S
DVIT3351.02	V. sylvestris	M	Armenia	4.85417	0.0294628	S
DVIT3351.04	V. sylvestris	M	Armenia	4.6875	0.0883883	S
DVIT3351.17	V. sylvestris	M	Armenia	4.85417	0.0294628	S
DVIT3351.19	V. sylvestris	F	Armenia	4.75	0.117851	S
DVIT3351.21	V. sylvestris	F	Armenia	1.25	0.46291	R
DVIT3351.23	V. sylvestris	M	Armenia	2.81	0.09	R
DVIT3351.26	V. sylvestris	F	Armenia	5	0	S
DVIT3351.27	V. sylvestris	M	Armenia	2.88	0.478714	R
DVIT3351.30	V. sylvestris	F	Armenia	4.56	0.623212	S
DVIT3351.34	V. sylvestris	F	Armenia	4.94	0.176777	S
DVIT3351.37	V. sylvestris	M	Armenia	3	0.5	R
DVIT3351.38	V. sylvestris	no data	Armenia	4.8	0.447214	S
DVIT3353.13	V. sylvestris	M	Armenia	4.75	0	S
DVIT3353.18	V. sylvestris	M	Armenia	2.11	0.740683	R
DVIT3353.21	V. sylvestris	F	Armenia	4.36	0.475595	S
DVIT3353.22	V. sylvestris	M	Armenia	5	0	S
DVIT3356.01	V. sylvestris	M	Armenia	4	0.632456	S
DVIT3603.02	V. sylvestris	F	Azerbaijan	3.56	0.495516	R
DVIT3603.06	V. sylvestris	F	Azerbaijan	3.83	0.75	R
DVIT3603.07	V. sylvestris	F	Azerbaijan	4.75	0.41833	S
DVIT3603.09	V. sylvestris	F	Azerbaijan	2.94	0.562996	R
DVIT3603.16	V. sylvestris	M	Azerbaijan	2.63	0.06	R
DVIT3603.19	V. sylvestris	M	Azerbaijan	2.69	0.458063	R
DVIT3603.20	V. sylvestris	M	Azerbaijan	5	0	S
DVIT3603.25	V. sylvestris	M	Azerbaijan	2.08	0.35	R
DVIT3603.29	V. sylvestris	F	Azerbaijan	3.3125	0.176777	R
DVIT3603.33	V. sylvestris	no data	Azerbaijan	3.13	0.517549	R
DVIT3603.37	V. sylvestris	F	Azerbaijan	3	0.612372	R
DVIT3603.50	V. sylvestris	F	Azerbaijan	2.75	0.612372	R
DVIT3604.03	V. sylvestris	M	Azerbaijan	5	0	S
DVIT3604.04	V. sylvestris	F	Azerbaijan	5	0	S
DVIT3604.05	V. sylvestris	F	Azerbaijan	5	0	S
DVIT3604.09	V. sylvestris	F	Azerbaijan	3.875	0.0883883	R
DVIT3605.01	V. sylvestris	M	Azerbaijan	4.81	0.372012	S
DVIT3605.02	V. sylvestris	M	Azerbaijan	5	0	S
DVIT3605.03	V. sylvestris	M	Azerbaijan	4.63	0.517549	S
DVIT3605.04	V. sylvestris	M	Azerbaijan	5	0	S
DVIT3605.08	V. sylvestris	M	Azerbaijan	4.65	0.474342	S
DVIT3605.11	V. sylvestris	M	Azerbaijan	1.88	0.41	R
DVIT3605.14	V. sylvestris	F	Azerbaijan	2.38	0.41	R
DVIT3605.16	V. sylvestris	M	Azerbaijan	5	0	S
DVIT3607.02	V. sylvestris	F	Azerbaijan	5	0	S
DVIT3607.08	V. sylvestris	F	Azerbaijan	1.46875	0.870524	R
DVIT3607.11	V. sylvestris	M	Azerbaijan	2	0	R
DVIT3607.12	V. sylvestris	F	Azerbaijan	3.78	0.440959	R
DVIT3607.15	V. sylvestris	M	Azerbaijan	2.29	0.76	R
DVIT3607.17	V. sylvestris	F	Azerbaijan	2	0.46291	R
DVIT3607.22	V. sylvestris	M	Azerbaijan	3.83	0.258199	R
DVIT3607.39	V. sylvestris	F	Azerbaijan	3.42	0.376386	R
DVIT3607.48	V. sylvestris	M	Azerbaijan	3.17	0.408248	R
DVIT3608.11	V. sylvestris	M	Azerbaijan	5	0	S
DVIT3608.15	V. sylvestris	M	Azerbaijan	4.88	0.353553	S
DVIT3608.18	V. sylvestris	no data	Azerbaijan	3.06	0.176777	R
DVIT3608.20	V. sylvestris	M	Azerbaijan	2.13	0.26	R
DVIT3608.21	V. sylvestris	F	Azerbaijan	2.94	0.495516	R
DVIT3608.28	V. sylvestris	M	Azerbaijan	3.88	0.517549	R
DVIT3609.05	V. sylvestris	M	Azerbaijan	2.91667	0.117851	R
DVIT3609.06	V. sylvestris	F	Azerbaijan	5	0	S
DVIT3609.07	V. sylvestris	M	Azerbaijan	3.38	0.52	R
DVIT3609.13	V. sylvestris	F	Azerbaijan	no data	no data	undetermined
DVIT3609.15	V. sylvestris	M	Azerbaijan	3.5	0.46	R
DVIT3609.16	V. sylvestris	F	Azerbaijan	4.31	0.651235	S
DVIT3609.17	V. sylvestris	M	Azerbaijan	4.3	0.45	S
DVIT3609.22	V. sylvestris	F	Azerbaijan	3.05	0.283823	R
DVIT3612.01	V. sylvestris	M	Azerbaijan	5	0	S
DVIT3612.02	V. sylvestris	F	Azerbaijan	5	0	S
DVIT3612.03	V. sylvestris	F	Azerbaijan	5	0	S
DVIT3612.04	V. sylvestris	M	Azerbaijan	4.88	0.353553	S
DVIT3612.05	V. sylvestris	F	Azerbaijan	4.25	0.5	S
DVIT3612.11	V. sylvestris	F	Azerbaijan	4.63	0.25	S
DVIT3612.12	V. sylvestris	F	Azerbaijan	5	0	S
DVIT3612.19	V. sylvestris	F	Azerbaijan	2.28	0.565194	R
DVIT3612.21	V. sylvestris	M	Azerbaijan	5	0	S
DVIT3612.28	V. sylvestris	no data	Azerbaijan	2.38	0.18	R
DVIT3612.35	V. sylvestris	M	Azerbaijan	1.6875	0.372012	R
DVIT3612.43	V. sylvestris	F	Azerbaijan	5	0	S
DVIT3612.47	V. sylvestris	F	Azerbaijan	1.3	0.349603	R
DVIT3612.48	V. sylvestris	F	Azerbaijan	4.88	0.231455	S
DVIT3614.04	V. sylvestris	F	Azerbaijan	5	0	S
DVIT3614.09	V. sylvestris	F	Azerbaijan	5	0	S
DVIT3614.21	V. sylvestris	M	Azerbaijan	4.25	0.597614	S
DVIT3614.22	V. sylvestris	M	Azerbaijan	3.25	0.377964	R
DVIT3614.24	V. sylvestris	F	Azerbaijan	5	0	S
DVIT3614.33	V. sylvestris	M	Azerbaijan	5	0	S
DVIT3614.44	V. sylvestris	F	Azerbaijan	2.63	0.06	R
DVIT3615.05	V. sylvestris	F	Armenia	4.88	0.353553	S
DVIT3615.11	V. sylvestris	M	Armenia	4.75	0.117851	S
DVIT3615.13	V. sylvestris	F	Armenia	2.63	0.06	R
DVIT3615.16	V. sylvestris	M	Armenia	4.75	0.353553	S
DVIT3615.21	V. sylvestris	M	Armenia	4.56	0.417261	S
DVIT3615.26	V. sylvestris	F	Armenia	5	0	S
DVIT3615.29	V. sylvestris	M	Armenia	5	0	S
DVIT3615.40	V. sylvestris	F	Armenia	4.94	0.176777	S
DVIT3615.44	V. sylvestris	F	Armenia	4.5	0.5	S
DVIT3615.47	V. sylvestris	M	Armenia	5	0	S
1 Considered R based on the results of study by Riaz et al. 2013a.
