# Supplementary material for: Genetic mapping and survey of powdery mildew resistance in the wild Central Asian ancestor of cultivated grapevines in Central Asia
Source: Hortic Res. 2020 Jul 1;7:104. doi: 10.1038/s41438-020-0335-z (PMC7326912; doi:10.1038/s41438-020-0335-z)
Supplement: Supplementary file 4 — Supplementary Table 3 [file 41438_2020_335_MOESM4_ESM.xlsx]

## Sheet: S-Table 3
Supplementary Table 3. Genotyping results with five markers for three F1 populations developed from a cross of '08326-61', a susceptible subsp. sativa selection and resistant subsp. sylvestris accession 'DVIT3351.27'. The underlined alleles of DVIT3351.27 with five markers are in linkage and make the resistant haplotype that is powdery mildew resistant. Recombination break points between markers …
Genotype	Average PM scores	VMCNg4e10.1		Sc47-18		SC8-0071-014		UDV124		VMC3d12
08326-61	5	249	254	214	245	167	171	194	null	192	220
DVIT3351.27	2	257	260	215	239	141	143	194	208	201	210
14306-001	1.875	249	260	214	239	143	171	194	208	192	201
14306-002	2	249	260	214	239	143	171	194	208	192	201
14306-003	3	254	260	239	245	143	167	null	208	201	220
14306-004	2	249	260	214	239	143	171	194	208	192	201
14306-005	5	254	257	215	245	141	167	194	194	210	220
14306-006	5	254	257	215	245	141	171	194	194	192	201
14306-007	2.125	254	260	239	245	143	167	null	208	201	220
14306-008	5	249	257	214	215	141	171	194	194	192	210
14306-009	2.625	249	260	214	239	143	171	194	208	192	201
14306-010	2	254	260	239	245	143	167	null	208	201	220
14306-011	5	254	257	215	245	141	167	null	208	201	220
14306-012	5	254	257	215	245	141	167	null	208	201	220
14306-013	5	254	257	215	245	141	167	194	194	210	220
14306-014	5	254	257	215	245	141	167	194	194	210	220
14306-015	5	249	257	214	215	141	171	194	194	192	210
14306-016	2.375	254	260	239	245	143	167	194	208	210	220
14306-017	2.375	254	260	239	245	143	167	null	208	201	220
14306-018	5	249	257	214	215	141	171	194	194	210	220
14306-019	2.5	254	260	239	245	143	167	null	208	201	220
14306-020	5	254	257	215	245	141	167	194	194	210	220
14306-021	2	249	260	214	239	143	171	194	208	192	201
14306-022	5	249	257	214	215	141	171	194	194	210	220
14306-023	2.125	254	260	239	245	143	167	null	208	201	220
14306-024	5	249	257	214	215	141	171	194	194	210	220
14306-025	5	254	257	215	245	141	171	194	194	192	210
14306-026	5	254	257	215	245	141	167	194	194	210	220
14306-027	2.375	254	260	239	245	143	167	null	208	201	220
14306-028	2.25	254	260	239	245	143	167	null	208	201	220
14306-029	5	249	257	214	215	141	171	194	194	192	210
14306-030	5	254	257	215	245	141	167	194	194	210	220
14306-031	5	249	257	214	215	141	171	194	194	192	210
14306-032	5	249	257	214	215	141	171	194	194	210	220
14306-033	5	249	257	214	215	141	171	194	194	192	210
14306-034	5	249	257	214	215	141	171	194	194	192	210
14306-035	2	254	260	239	245	143	167	null	208	201	220
14306-036	4.75	254	257	215	245	141	167	194	194	210	220
14306-037	2.25	254	260	239	245	143	167	null	208	201	220
14306-038	5	254	257	215	245	141	167	194	194	210	220
14306-039	5	249	257	214	215	141	171	194	194	192	210
14306-040	2.25	249	260	214	239	143	171	194	208	192	201
14306-041	5	249	257	214	215	141	171	194	194	192	210
14306-042	5	249	257	214	215	141	171	194	194	192	201
14306-043	1.875	249	260	214	239	143	171	194	208	192	201
14306-044	5	249	257	214	215	141	171	194	194	192	210
14306-045	2.375	249	260	214	239	143	171	194	208	192	201
14306-046	2.25	249	260	214	239	143	171	194	208	192	201
14306-047	2	254	260	239	245	143	167	null	208	201	220
14306-048	5	254	257	215	245	141	167	194	194	210	220
14306-049	5	249	257	214	215	141	171	194	194	192	210
14306-050	5	249	257	214	215	141	171	194	194	192	210
14306-051	5	254	257	215	245	141	167	194	194	210	220
14306-052	5	249	257	214	215	141	171	194	194	210	220
14306-053	5	249	257	214	215	141	171	194	194	210	220
14306-054	5	254	257	215	245	141	167	194	208	201	220
14306-055	2.125	254	260	239	245	143	167	null	208	201	220
14306-056	2.125	254	260	239	245	143	167	null	208	201	220
14306-057	5	254	257	215	245	141	167	194	194	210	220
14306-058	5	249	257	214	215	141	171	194	194	192	210
14306-059	2.375	249	260	214	239	143	171	194	194	192	210
14306-060	5	249	257	214	215	141	171	194	194	192	210
14306-061	5	249	257	214	215	141	171	194	194	192	210
14306-062	5	254	257	215	245	141	167	194	194	210	220
14306-063	2.25	249	260	214	239	143	171	194	208	192	201
14306-064	2.5	254	260	239	245	143	167	null	208	201	220
14306-065	5	254	257	215	245	141	167	194	194	192	210
14306-066	2.125	254	260	239	245	143	167	194	208	201	220
14306-067	5	249	257	214	215	141	171	194	194	192	210
14306-068	5	249	257	214	215	141	171	194	194	192	210
14306-069	2.5	249	260	214	239	143	171	194	208	192	201
14306-070	2.75	249	260	214	239	143	171	194	208	192	201
14306-071	2.25	254	260	239	245	143	167	null	208	201	220
14306-072	2.125	249	260	214	239	143	171	194	208	192	201
14306-073	5	254	257	215	245	141	167	194	194	210	220
14307-01	4.75	254	257	215	245	141	167	194	194	192	210
14307-02	2.25	254	260	239	245	143	167	null	208	201	220
14307-03	5	254	257	215	245	141	167	194	194	210	220
14307-04	2.125	249	260	214	239	143	171	194	208	192	201
14307-05	2	249	260	214	239	143	171	null	208	201	220
14307-06	2.625	249	260	214	239	143	171	194	208	192	201
14307-07	2.25	249	260	214	239	143	171	194	194	192	210
14307-08	5	254	260	215	245	141	167	194	194	210	220
14307-09	5	254	257	215	245	141	167	194	194	210	220
14307-10	3	254	260	239	245	143	167	null	208	201	220
14307-11	2.75	249	260	214	239	143	171	194	208	192	201
14307-12	2.375	249	260	214	239	143	171	194	208	192	201
14307-13	1.5	254	260	239	245	143	167	null	208	192	201
14307-14	2.625	249	260	214	239	143	171	194	208	192	201
14307-15	4.75	249	257	214	215	141	171	194	194	210	220
14307-16	5	254	257	215	245	141	167	null	208	201	220
14307-17	2.125	254	260	239	245	143	167	null	208	201	220
14307-18	2	249	260	214	239	143	171	194	208	192	201
14307-19	4.75	249	257	214	215	141	171	194	194	192	210
14307-20	4.75	249	257	214	215	141	171	194	194	192	210
14307-21	2.25	249	260	214	239	143	171	194	208	192	201
14307-22	5	254	257	215	245	141	167	194	194	210	220
14307-23	5	254	257	215	245	141	167	194	194	210	220
14307-24	1.75	254	257	239	245	143	167	null	208	201	220
14307-25	5	249	257	214	215	141	171	194	194	192	210
14307-26	4.75	254	257	215	245	141	167	194	194	210	220
14307-27	4.75	249	257	214	215	141	171	194	194	192	210
14307-28	2.25	254	260	239	245	143	167	194	208	210	220
14307-29	2	249	260	214	239	143	171	194	208	192	201
14307-30	2.375	249	260	214	239	143	171	null	208	201	220
14307-31	4.75	249	257	214	215	141	171	194	194	192	210
14307-32	5	249	257	214	215	141	171	194	194	192	210
14307-33	2.375	254	260	239	245	143	167	194	208	210	220
14307-34	4.75	254	257	215	245	141	167	194	194	210	220
14307-35	5	254	257	215	245	141	167	null	208	201	220
14307-36	5	249	257	214	215	141	171	194	194	192	210
14307-37	1.75	249	260	214	239	143	171	194	208	192	201
14307-38	5	254	257	215	245	141	167	194	194	210	220
14307-39	5	254	257	215	245	141	167	194	194	210	220
14307-40	2.16667	254	260	239	245	143	167	null	208	201	220
14307-41	5	254	257	215	245	141	167	194	194	210	220
14307-42	2.5	249	260	214	239	143	171	194	208	192	201
14307-43	4.75	249	257	214	215	141	171	194	194	192	210
14307-44	2.75	249	257	214	215	141	171	194	194	210	220
14307-45	1.875	254	260	239	245	143	167	null	208	201	220
14307-46	5	254	257	215	245	141	167	194	194	210	220
14307-47	5	249	257	214	215	141	171	194	194	192	210
14307-48	1.75	249	260	214	239	143	171	194	208	192	201
14307-50	2.25	249	260	214	239	143	171	194	208	192	201
14307-51	4.75	249	257	214	215	141	171	194	194	192	210
14307-52	5	254	257	215	245	141	167	194	194	210	220
14307-53	5	254	257	215	245	141	167	194	194	210	220
14307-54	2	254	260	239	245	143	167	null	208	201	220
14307-55	2.33333	254	260	239	245	143	167	194	208	210	220
14307-56	4.75	254	257	215	245	141	167	194	194	210	220
14307-57	2	249	260	214	239	143	171	194	208	192	201
14307-58	5	249	257	214	215	141	171	194	194	192	210
14307-59	5	254	257	215	245	141	167	194	194	210	210
14307-60	1.875	249	260	214	239	143	171	194	208	192	201
14307-61	5	249	257	214	215	141	171	194	194	192	210
14307-62	5	254	257	215	245	141	167	194	194	210	220
14307-63	2.25	249	260	214	239	143	171	194	208	192	201
14307-64	5	254	257	215	245	141	167	194	194	210	220
14307-65	2.25	249	260	214	239	143	171	194	208	201	220
14307-66	1.875	254	260	239	245	143	167	null	208	210	220
14307-67	5	254	257	215	245	141	167	194	194	210	220
14307-68	2.25	249	260	214	239	143	171	194	208	192	201
14307-69	2	249	260	214	239	143	171	194	208	192	201
14307-70	5	254	257	215	245	141	167	194	194	210	220
14307-71	1.75	249	260	214	239	143	171	194	208	192	201
14307-72	2.125	254	260	239	245	143	167	null	208	201	220
14307-73	5	249	257	214	215	141	171	194	194	192	201
14307-74	2	249	260	214	239	143	171	194	208	192	201
14307-75	2	249	260	214	239	143	171	194	208	192	201
14307-76	2	249	260	214	239	143	171	194	208	192	201
14307-77	5	254	257	215	245	141	167	194	194	210	220
14307-78	1.75	249	260	214	239	143	171	194	208	192	201
14307-79	1.875	254	260	239	245	143	167	null	208	201	220
14307-80	4.75	254	257	215	245	141	167	194	194	210	220
14307-81	1.75	249	260	214	239	143	171	194	208	192	201
14307-82	5	249	257	214	215	141	171	194	194	192	210
14314-001	2.25	249	260	214	239	143	171	194	208	192	201
14314-002	2.25	249	260	214	239	143	171	194	194	192	210
14314-003	2	254	260	239	245	143	167	null	208	201	220
14314-004	2.25	249	260	214	239	143	171	194	208	192	201
14314-005	4.75	249	257	214	215	141	171	194	194	192	201
14314-006	2.25	249	260	214	239	143	171	194	208	192	201
14314-007	5	254	257	215	245	141	167	194	194	210	220
14314-008	2.125	254	260	239	245	143	167	194	208	201	220
14314-009	2	254	260	239	245	143	167	194	208	201	220
14314-010	1.875	254	260	239	245	143	167	null	208	201	220
14314-011	2.125	249	260	214	239	143	171	194	208	192	201
14314-012	5	254	257	215	245	141	167	194	194	210	220
14314-013	2.25	254	260	239	245	143	167	null	208	201	220
14314-014	5	254	257	215	245	141	167	194	194	210	220
14314-015	2.375	249	257	214	239	143	171	194	208	192	201
14314-016	2.25	254	260	239	245	143	167	null	208	201	220
14314-017	5	249	257	214	215	141	171	194	194	192	210
14314-018	5	254	257	215	245	141	167	194	194	210	220
14314-019	5	249	257	214	215	141	171	194	194	192	201
14314-020	1.75	254	260	239	245	143	167	null	208	201	220
14314-021	2.25	254	260	239	245	143	167	194	208	210	220
14314-022	2.375	249	260	214	239	143	171	194	208	192	201
14314-023	5	249	257	214	215	141	171	194	194	192	210
14314-024	4.75	249	257	214	215	141	171	194	194	192	210
14314-025	5	254	257	215	245	141	167	194	194	210	220
14314-026	5	254	257	215	245	141	167	194	194	210	220
14314-027	5	254	257	215	245	141	167	194	194	210	220
14314-028	5	254	257	215	245	141	167	194	194	210	220
14314-029	2.375	254	260	239	245	143	167	null	208	201	220
14314-030	2.125	249	260	214	239	143	171	194	208	192	201
14314-031	2.375	254	260	239	245	143	167	194	208	201	220
14314-032	4.75	249	257	214	215	141	171	194	194	192	210
14314-033	2.25	254	260	239	245	143	167	null	208	201	220
14314-034	2.25	254	260	239	245	143	167	null	208	201	220
14314-035	4.25	249	257	214	215	141	171	194	194	192	210
