# Supplementary material for: Genetic mapping and survey of powdery mildew resistance in the wild Central Asian ancestor of cultivated grapevines in Central Asia
Source: Hortic Res. 2020 Jul 1;7:104. doi: 10.1038/s41438-020-0335-z (PMC7326912; doi:10.1038/s41438-020-0335-z)
Supplement: Supplementary file 5 — Supplementary Table 4 [file 41438_2020_335_MOESM5_ESM.xlsx]

## Sheet: S. Table 4
Supplementary Table 4. Genotyping results with five markers for 130 accessions (five subsp. vinifera and 125 subsp. sylvestris accessions) used in this study. The five markers are in linkage with the Ren1 locus on chromosome 13. The accession in bold 'DVIT3351.27' is a powdery mildew resistant accession identified earlier. The alleles in red were reported to be in linkage with the Ren1 locus in s…
Accession ID	Species	Source country	Disease rating	VMCNg4e10.1		Sc47-18		SC8-0071-014		UDV124		VMC3d12
Late Vavilov (ARM Q01-16)	V. vinifera	Turkmenistan	R	233	257	228	246	141	157	212	214	196	196
Karadzhandal (DVIT2323)	V. vinifera	USSR	R	251	257	224	246	141	173	212	216	192	196
Khalchili (DVIT0431)	V. vinifera	Afghanistan	R	257	269	213	246	141	157	208	214	200	215
Husseine (DVIT0576)	V. vinifera	Afghanistan	R	248	257	239	246	141	165	212	216	192	196
Sochal (DVIT1126)	V. vinifera	USSR	R	236	257	214	246	141	171	193	212	192	196
O30-51 (DVIT1799)	V. sylvestris	Afghanistan	R	248	269	213	237	155	157	189	214	204	219
O30-53 (DVIT1800)	V. sylvestris	Afghanistan	S	269	269	213	242	157	159	189	214	197	198
O34-16 (DVIT1803)	V. sylvestris	Iran	R	257	269	213	246	141	157	212	214	197	200
O30-44 (DVIT1798)	V. sylvestris	Iran	S	248	269	213	238	155	157	189	214	204	219
O33-50 (DVIT1801)	V. sylvestris	Iran	S	269	269	213	242	157	159	189	214	197	198
O33-60 (DVIT1802)	V. sylvestris	Iran	S	269	283	213	242	157	177	183	214	197	204
O34-29 (DVIT1804)	V. sylvestris	Iran	S	248	269	213	237	155	157	189	214	197	204
O34-46 (DVIT1805)	V. sylvestris	Iran	S	236	263	220	239	143	167	203	210	192	201
O34-54 (DVIT1806)	V. sylvestris	Iran	R	236	263	220	239	143	167	203	210	192	201
O34-55 (DVIT1807)	V. sylvestris	Iran	undetermined	248	263	233	238	159	199	185	216	202	235
O35-07 (DVIT1808)	V. sylvestris	Iran	S	248	263	233	238	159	199	185	216	202	235
O35-11 (DVIT1809)	V. sylvestris	Iran	R	248	263	233	239	143	199	185	203	192	235
O35-41 (DVIT1811)	V. sylvestris	Iran	S	236	248	214	220	167	171	210	210	198	198
O35-47 (DVIT1812)	V. sylvestris	Iran	R	260	260	239	239	143	143	218	218	201	201
O35-50 (DVIT1813)	V. sylvestris	Iran	R	236	248	214	239	143	171	210	218	198	201
O35-58 (DVIT1814)	V. sylvestris	Iran	R	236	248	214	239	143	171	210	218	198	201
O35-64 (DVIT1816)	V. sylvestris	Iran	S	248	278	214	234	161	167	187	227	192	204
DVIT3348.11	V. sylvestris	Georgia	R	248	260	214	239	143	203	185	195	199	201
DVIT3348.14	V. sylvestris	Georgia	S	260	260	239	239	143	143	185	185	201	201
DVIT3349.15	V. sylvestris	Georgia	R	260	260	200	214	141	161	214	229	201	201
DVIT3350.05	V. sylvestris	Georgia	S	248	248	200	214	141	171	194	229	192	201
DVIT3350.06	V. sylvestris	Georgia	S	248	251	214	246	159	171	194	225	192	204
DVIT3350.08	V. sylvestris	Georgia	S	248	269	214	233	161	199	202	212	198	210
DVIT3350.13	V. sylvestris	Georgia	R	248	248	200	214	141	171	194	229	198	201
DVIT3350.15	V. sylvestris	Georgia	S	248	248	200	214	141	161	212	229	198	201
DVIT3350.18	V. sylvestris	Georgia	S	248	248	200	214	141	171	194	229	192	201
DVIT3350.21	V. sylvestris	Georgia	S	248	248	200	214	141	171	212	229	198	201
DVIT3350.33	V. sylvestris	Georgia	S	248	251	214	246	159	161	212	225	192	204
DVIT3350.34	V. sylvestris	Georgia	S	248	248	214	217	161	191	212	275	198	199
DVIT3350.35	V. sylvestris	Georgia	S	248	248	200	214	141	161	212	229	198	201
DVIT3351.02	V. sylvestris	Armenia	S	257	269	213	215	141	157	193	193	196	210
DVIT3351.04	V. sylvestris	Armenia	S	257	269	213	215	141	157	193	193	196	210
DVIT3351.17	V. sylvestris	Armenia	S	248	269	204	213	143	157	183	193	196	201
DVIT3351.19	V. sylvestris	Armenia	S	254	257	215	246	141	167	183	193	201	210
DVIT3351.21	V. sylvestris	Armenia	R	257	260	215	239	141	143	193	193	192	210
DVIT3351.23	V. sylvestris	Armenia	R	257	275	215	233	141	197	193	193	192	210
DVIT3351.26	V. sylvestris	Armenia	S	248	248	204	214	143	171	183	193	192	201
DVIT3351.27	V. sylvestris	Armenia	R	257	260	215	239	141	143	193	208	201	210
DVIT3351.30	V. sylvestris	Armenia	S	248	260	204	233	143	203	183	212	201	201
DVIT3351.34	V. sylvestris	Armenia	S	257	260	215	233	141	203	193	212	201	210
DVIT3351.37	V. sylvestris	Armenia	R	257	260	215	239	141	143	193	208	201	210
DVIT3351.38	V. sylvestris	Armenia	S	248	248	204	214	141	143	183	195	199	201
DVIT3353.13	V. sylvestris	Armenia	S	236	248	220	239	163	167	210	216	192	198
DVIT3353.18	V. sylvestris	Armenia	R	260	269	214	239	143	143	185	212	194	201
DVIT3353.21	V. sylvestris	Armenia	S	236	248	220	239	163	167	210	212	198	215
DVIT3353.22	V. sylvestris	Armenia	S	236	248	214	220	155	167	210	210	198	198
DVIT3356.01	V. sylvestris	Armenia	S	236	263	220	238	167	167	201	210	194	198
DVIT3603.02	V. sylvestris	Azerbaijan	R	248	260	239	239	143	163	185	216	192	198
DVIT3603.06	V. sylvestris	Azerbaijan	R	260	269	233	239	143	199	185	201	198	202
DVIT3603.07	V. sylvestris	Azerbaijan	S	269	281	213	233	157	199	201	210	198	210
DVIT3603.09	V. sylvestris	Azerbaijan	R	245	260	237	239	141	143	185	203	198	202
DVIT3603.16	V. sylvestris	Azerbaijan	R	260	281	213	239	143	157	185	210	198	210
DVIT3603.19	V. sylvestris	Azerbaijan	R	260	260	239	239	143	170	185	201	198	202
DVIT3603.20	V. sylvestris	Azerbaijan	S	248	269	214	233	171	199	201	201	198	202
DVIT3603.25	V. sylvestris	Azerbaijan	R	245	269	233	237	141	199	201	203	198	202
DVIT3603.29	V. sylvestris	Azerbaijan	R	260	263	234	239	143	203	185	214	198	201
DVIT3603.33	V. sylvestris	Azerbaijan	R	260	260	239	239	143	167	185	208	198	215
DVIT3603.37	V. sylvestris	Azerbaijan	R	248	260	214	239	143	171	185	193	192	198
DVIT3603.50	V. sylvestris	Azerbaijan	R	260	260	239	239	143	143	185	201	198	198
DVIT3604.03	V. sylvestris	Azerbaijan	S	248	260	204	233	163	203	nd		198	201
DVIT3604.04	V. sylvestris	Azerbaijan	S	236	248	204	238	160	163	183	208	198	201
DVIT3604.05	V. sylvestris	Azerbaijan	S	248	248	204	204	163	163	183	214	198	201
DVIT3604.09	V. sylvestris	Azerbaijan	R	248	260	204	233	163	203	183	185	198	201
DVIT3605.01	V. sylvestris	Azerbaijan	S	263	263	234	238	167	199	201	227	198	198
DVIT3605.02	V. sylvestris	Azerbaijan	S	248	248	204	204	163	163	208	214	192	198
DVIT3605.03	V. sylvestris	Azerbaijan	S	248	263	204	238	163	167	214	214	194	198
DVIT3605.04	V. sylvestris	Azerbaijan	S	263	263	238	238	167	167	201	208	198	199
DVIT3605.08	V. sylvestris	Azerbaijan	S	260	263	238	238	157	167	189	201	198	198
DVIT3605.11	V. sylvestris	Azerbaijan	R	254	263	nd		143	167	191	201	198	198
DVIT3605.14	V. sylvestris	Azerbaijan	R	248	260	204	239	143	163	185	214	198	202
DVIT3605.16	V. sylvestris	Azerbaijan	S	248	263	204	234	163	199	185	214	192	198
DVIT3607.02	V. sylvestris	Azerbaijan	S	248	263	234	239	143	199	191	203	201	201
DVIT3607.08	V. sylvestris	Azerbaijan	R	248	260	234	239	143	161	185	212	192	194
DVIT3607.11	V. sylvestris	Azerbaijan	R	248	260	214	239	143	161	203	212	194	201
DVIT3607.12	V. sylvestris	Azerbaijan	R	260	260	239	239	143	159	212	214	194	202
DVIT3607.15	V. sylvestris	Azerbaijan	R	248	263	234	239	143	199	185	191	201	201
DVIT3607.17	V. sylvestris	Azerbaijan	R	248	260	239	239	143	143	191	216	192	201
DVIT3607.22	V. sylvestris	Azerbaijan	R	248	263	234	239	143	199	185	191	192	201
DVIT3607.39	V. sylvestris	Azerbaijan	R	260	260	239	239	143	159	201	212	194	198
DVIT3607.48	V. sylvestris	Azerbaijan	R	248	248	239	248	143	143	185	191	198	201
DVIT3608.11	V. sylvestris	Azerbaijan	S	248	263	234	239	203	203	185	216	192	201
DVIT3608.15	V. sylvestris	Azerbaijan	S	248	263	234	239	163	203	185	216	192	201
DVIT3608.18	V. sylvestris	Azerbaijan	R	248	263	239	239	143	163	216	227	192	216
DVIT3608.20	V. sylvestris	Azerbaijan	R	263	263	234	239	143	203	185	227	201	216
DVIT3608.21	V. sylvestris	Azerbaijan	R	260	263	234	239	143	143	185	185	201	216
DVIT3608.28	V. sylvestris	Azerbaijan	R	260	263	234	239	167	203	185	201	198	201
DVIT3609.05	V. sylvestris	Azerbaijan	R	260	260	239	239	143	143	212	212	194	198
DVIT3609.06	V. sylvestris	Azerbaijan	S	263	269	234	234	167	199	185	227	194	198
DVIT3609.07	V. sylvestris	Azerbaijan	R	260	263	239	239	143	167	203	212	198	201
DVIT3609.13	V. sylvestris	Azerbaijan	undetermined	263	269	234	238	167	203	203	227	198	201
DVIT3609.15	V. sylvestris	Azerbaijan	R	260	269	234	239	143	203	212	225	198	198
DVIT3609.16	V. sylvestris	Azerbaijan	S	260	263	234	239	143	199	212	212	194	198
DVIT3609.17	V. sylvestris	Azerbaijan	S	263	269	234	238	167	203	203	227	198	201
DVIT3609.22	V. sylvestris	Azerbaijan	R	248	260	239	239	143	143	183	212	198	221
DVIT3612.01	V. sylvestris	Azerbaijan	S	186	248	204	233	163	203	185	216	194	215
DVIT3612.02	V. sylvestris	Azerbaijan	S	186	248	233	233	199	203	216	216	192	215
DVIT3612.03	V. sylvestris	Azerbaijan	S	248	248	204	214	163	171	183	193	192	225
DVIT3612.04	V. sylvestris	Azerbaijan	S	186	248	214	233	171	203	185	193	192	194
DVIT3612.05	V. sylvestris	Azerbaijan	S	248	260	214	239	143	171	185	193	192	198
DVIT3612.11	V. sylvestris	Azerbaijan	S	248	263	214	238	143	171	193	201	192	215
DVIT3612.12	V. sylvestris	Azerbaijan	S	248	248	214	238	160	171	185	193	192	198
DVIT3612.19	V. sylvestris	Azerbaijan	R	186	260	233	239	143	203	183	216	209	215
DVIT3612.21	V. sylvestris	Azerbaijan	S	186	314	233	233	203	203	214	216	215	216
DVIT3612.28	V. sylvestris	Azerbaijan	R	186	248	233	233	143	203	183	216	198	215
DVIT3612.35	V. sylvestris	Azerbaijan	R	248	248	214	239	171	199	183	193	192	198
DVIT3612.43	V. sylvestris	Azerbaijan	S	186	248	204	233	163	203	183	216	215	225
DVIT3612.47	V. sylvestris	Azerbaijan	R	248	248	214	239	171	199	183	193	192	198
DVIT3612.48	V. sylvestris	Azerbaijan	S	248	248	204	214	163	171	185	193	192	194
DVIT3614.04	V. sylvestris	Azerbaijan	S	248	260	239	239	143	163	183	185	192	198
DVIT3614.09	V. sylvestris	Azerbaijan	S	248	248	204	204	163	163	183	203	220	225
DVIT3614.21	V. sylvestris	Azerbaijan	S	248	260	204	239	163	170	183	193	192	225
DVIT3614.22	V. sylvestris	Azerbaijan	R	248	254	239	246	163	167	183	193	192	192
DVIT3614.24	V. sylvestris	Azerbaijan	S	248	248	204	239	163	163	183	203	192	220
DVIT3614.33	V. sylvestris	Azerbaijan	S	248	248	238	239	160	163	183	191	192	198
DVIT3614.44	V. sylvestris	Azerbaijan	R	248	260	204	239	143	163	183	185	198	225
DVIT3615.05	V. sylvestris	Armenia	S	263	275	233	239	197	203	185	185	198	221
DVIT3615.11	V. sylvestris	Armenia	S	248	275	214	239	171	197	185	193	192	198
DVIT3615.13	V. sylvestris	Armenia	R	260	320	233	239	143	203	185	185	198	198
DVIT3615.16	V. sylvestris	Armenia	S	248	320	233	239	163	203	185	208	198	199
DVIT3615.21	V. sylvestris	Armenia	S	263	320	233	233	203	203	185	185	198	201
DVIT3615.26	V. sylvestris	Armenia	S	248	320	214	233	171	203	185	193	192	198
DVIT3615.29	V. sylvestris	Armenia	S	248	275	233	239	197	197	185	185	198	198
DVIT3615.40	V. sylvestris	Armenia	S	248	275	233	239	163	197	185	185	198	201
DVIT3615.44	V. sylvestris	Armenia	S	nd		nd		167	203	185	193	192	198
DVIT3615.47	V. sylvestris	Armenia	S	254	275	239	246	167	197	185	208	198	215
